# Supplementary material for: Periodontal Disease in Young Adults as a Risk Factor for Subclinical Atherosclerosis: A Clinical, Biochemical and Immunological Study
Source: J Clin Med. 2023 Mar 12;12(6):2197. doi: 10.3390/jcm12062197 (PMC10051366; doi:10.3390/jcm12062197)
Supplement: Supplementary file 1 [file jcm-12-02197-s001.zip]

Archive with 1 entries (1 files):
- jcm-2196903-supplementary.pdf
